# Supplementary material for: Combination of Antimalarial and CNS Drugs with Antineoplastic Agents in MCF-7 Breast and HT-29 Colon Cancer Cells: Biosafety Evaluation and Mechanism of Action
Source: Biomolecules. 2022 Oct 16;12(10):1490. doi: 10.3390/biom12101490 (PMC9599492; doi:10.3390/biom12101490)
Supplement: Supplementary file 1 [file biomolecules-12-01490-s001.zip]

Archive with 1 entries (1 files):
- biomolecules-1924878-supplementary.pdf
